# Supplementary material for: Natural Zeolites for the Sorption of Ammonium: Breakthrough Curve Evaluation and Modeling
Source: Molecules. 2023 Feb 7;28(4):1614. doi: 10.3390/molecules28041614 (PMC9965154; doi:10.3390/molecules28041614)
Supplement: Supplementary file 1 [file molecules-28-01614-s001.zip]

Archive with 1 entries (1 files):
- molecules-2196274-supplementary-final.pdf
